# Supplementary material for: Motivational mediation between coping and post-traumatic growth in previously bullied college students
Source: Front Psychol. 2022 Dec 20;13:1048270. doi: 10.3389/fpsyg.2022.1048270 (PMC9808055; doi:10.3389/fpsyg.2022.1048270)
Supplement: Supplementary file 1 [file Table_5.XLSX]

## Sheet: DataBase
GENDER	AGE	TIME_ELAPSED	PTG	PTG_GROUP	FUN	REWARD	FEAR	ANXIETY	FOCUS ON PROMOTION	FOCUS ON PREVENTION	RESILIENT COPING	DELIBERATE_RUMINATION	INTRUSIVE_RUMINATION
1	22	96	-2.42118	1	-0.301766	-1.58054	-0.950699	-1.29558	-1.03421	-0.451852	-2.14572	-0.319662	-0.0422156
1	42	360	-1.31896	1	0.111946	-0.766324	1.98782	-1.29558	1.30999	0.740926	-0.615635	-0.00186937	0.0957968
1	21	96	-1.47642	1	1.76679	0.0478952	-0.950699	0.309731	-2.44072	-1.16752	-0.309618	-0.796351	1.1999
1	19	48	-2.42118	1	-1.12919	-2.80187	-0.216068	-0.974518	-1.73746	-0.690408	-1.22767	-1.11414	-0.180228
2	24	108	-2.10626	1	-0.301766	0.0478952	-0.216068	-0.332394	-0.0965258	-0.690408	0.608435	-0.796351	-1.0083
2	22	48	-1.31896	1	-1.5429	1.26922	-0.950699	0.951855	-0.799785	1.45659	-0.00360021	0.792613	1.1999
2	21	60	-2.42118	1	-0.301766	-1.17343	-0.950699	0.309731	-1.50304	-0.451852	-0.615635	0.47482	0.785859
2	20	48	-1.47642	1	-0.301766	0.455005	-0.216068	-0.332394	0.841154	-0.690408	0.608435	0.792613	0.509834
2	20	60	-1.31896	1	0.111946	0.862114	-0.950699	0.951855	-0.799785	-1.16752	-0.615635	-0.00186937	0.923871
2	19	36	-1.1615	1	0.939369	0.862114	-0.216068	-0.0113316	0.137894	-0.213297	-0.615635	-0.160766	0.785859
2	18	96	-1.31896	1	-0.715478	-2.39476	0.518563	0.309731	-0.330946	-1.88319	0.608435	-0.00186937	-0.0422156
2	20	84	-1.31896	1	-0.301766	0.0478952	-0.950699	-1.29558	0.137894	0.979481	-0.309618	-3.0209	-2.80246
2	21	48	-1.31896	1	1.76679	1.26922	0.518563	0.951855	0.841154	0.263814	0.302417	1.58709	1.1999
1	22	108	-0.3742	1	0.525657	1.26922	2.72246	0.630793	1.30999	1.69515	-0.309618	-0.478559	-0.732277
1	18	60	-0.84658	1	-0.715478	-2.39476	0.518563	0.951855	-2.2063	0.263814	-0.615635	0.951509	1.06188
2	20	60	-0.216739	1	0.111946	-0.766324	-0.950699	0.951855	0.372314	0.0252588	-0.00360021	-0.478559	-0.180228
2	24	168	-0.84658	1	0.525657	0.0478952	-0.216068	0.309731	-0.565366	0.0252588	-1.22767	-1.11414	-0.87029
2	22	72	-0.68912	1	-1.12919	-1.58054	-0.216068	0.951855	-1.97188	-0.690408	-1.53369	-0.160766	0.509834
2	21	96	-0.68912	1	0.111946	-0.766324	-0.216068	-1.29558	-0.0965258	1.45659	0.608435	-1.90863	-1.42234
2	21	96	-0.216739	1	-0.715478	0.0478952	1.98782	-0.0113316	1.07557	0.740926	1.8325	0.315923	-0.31824
2	22	60	-0.53166	1	0.111946	0.862114	-0.216068	0.309731	-0.565366	0.979481	-0.921653	-0.478559	0.0957968
2	21	96	-0.68912	1	0.111946	-0.359214	-0.950699	0.951855	-1.50304	-2.3603	-1.83971	-0.637455	0.923871
2	21	36	-0.3742	1	-1.95661	0.0478952	1.25319	-1.29558	1.07557	-1.40607	-0.921653	-1.74973	-0.180228
2	20	84	-0.84658	1	-0.301766	0.455005	-0.216068	0.630793	0.137894	0.740926	0.302417	1.2693	0.509834
2	20	48	-1.00404	1	-0.715478	-0.766324	0.518563	0.630793	-1.97188	-1.64463	-2.45174	0.792613	-1.14631
2	23	96	-0.216739	1	-0.715478	0.862114	-0.950699	-0.332394	-0.565366	-0.451852	0.914452	-0.319662	-0.180228
2	20	72	-0.216739	1	0.939369	1.26922	-0.216068	0.951855	-0.0965258	0.0252588	0.302417	0.633716	0.509834
2	19	36	-0.216739	1	0.939369	0.455005	-0.950699	0.951855	-0.799785	-0.451852	-1.53369	0.792613	0.509834
2	21	72	-0.216739	1	-1.95661	-2.39476	-0.950699	0.951855	-0.0965258	0.263814	-0.921653	1.4282	1.1999
2	18	24	-1.00404	1	0.525657	-0.359214	0.518563	0.309731	0.372314	0.0252588	-0.00360021	-0.478559	0.371822
2	18	6	-0.84658	1	1.76679	0.0478952	0.518563	0.630793	0.372314	0.50237	-0.00360021	0.792613	0.647846
2	18	56	-0.3742	1	1.35308	0.455005	-0.950699	-0.0113316	0.841154	0.0252588	-0.00360021	1.2693	0.509834
2	18	56	-0.216739	1	0.525657	1.26922	-0.950699	0.630793	0.372314	0.979481	-0.921653	0.951509	0.647846
2	19	84	-0.216739	1	0.939369	0.862114	-0.950699	0.309731	0.137894	-1.40607	0.914452	1.58709	1.1999
2	24	36	-0.216739	1	-1.5429	-1.58054	-0.216068	0.309731	-1.26863	0.263814	0.608435	0.157027	0.923871
2	18	72	-0.53166	1	-0.715478	0.862114	0.518563	0.309731	0.137894	0.740926	-0.921653	-0.319662	0.923871
3	21	60	-0.216739	1	-1.12919	-1.17343	-0.216068	0.630793	-1.03421	-0.928963	-0.309618	-0.637455	0.233809
1	20	36	-0.0592792	2	2.1805	0.862114	-0.950699	0.951855	-0.0965258	-0.451852	0.608435	1.4282	0.647846
1	18	60	0.255641	2	-0.301766	0.862114	-0.950699	0.951855	-0.565366	1.45659	1.22047	0.315923	0.509834
1	18	48	0.413102	2	-0.301766	-0.359214	-0.950699	-0.332394	0.841154	-0.213297	-1.53369	-0.160766	0.785859
2	19	84	-0.0592792	2	0.111946	0.0478952	2.72246	-0.974518	0.606734	-0.451852	0.914452	-0.796351	-0.180228
2	20	96	-0.0592792	2	-0.301766	-1.17343	0.518563	-1.9377	-1.03421	-0.928963	-0.00360021	0.157027	-0.180228
2	22	60	-0.0592792	2	0.111946	1.26922	0.518563	-0.0113316	1.07557	-0.451852	0.302417	-0.637455	-0.31824
2	21	48	0.413102	2	-0.301766	0.862114	0.518563	-1.29558	1.30999	-0.451852	0.302417	-0.478559	-1.14631
2	21	72	0.0981811	2	0.111946	-1.58054	1.98782	-1.9377	0.606734	0.0252588	0.608435	-1.11414	0.0957968
2	20	48	-0.0592792	2	0.525657	0.0478952	-0.950699	0.309731	-1.26863	-0.213297	-0.00360021	1.58709	0.647846
2	21	60	0.0981811	2	0.525657	1.26922	-0.950699	0.951855	-0.330946	-0.213297	-0.615635	0.792613	1.1999
2	20	60	0.0981811	2	-0.301766	-0.359214	-0.216068	0.630793	-0.330946	1.21804	0.608435	-0.00186937	0.371822
2	20	30	0.255641	2	1.76679	0.455005	0.518563	-2.57983	2.48209	1.21804	-0.615635	-1.74973	-1.56035
2	18	72	0.0981811	2	0.939369	0.862114	-0.216068	0.309731	0.137894	1.45659	0.302417	0.633716	1.06188
2	18	60	0.413102	2	-0.715478	-0.359214	-0.216068	0.630793	0.372314	0.0252588	-0.615635	-2.38532	-1.97439
2	18	60	-0.0592792	2	0.111946	0.455005	0.518563	0.951855	-0.799785	0.50237	0.608435	-0.160766	-0.87029
2	19	72	0.413102	2	0.939369	0.455005	0.518563	0.630793	-1.03421	-1.40607	1.52649	1.2693	0.371822
2	22	120	0.413102	2	0.525657	0.0478952	-0.216068	-0.0113316	0.841154	0.740926	0.302417	-0.160766	-0.456253
2	18	96	0.413102	2	0.525657	-0.359214	-0.950699	0.951855	0.606734	0.979481	0.302417	0.792613	-0.594265
2	24	96	0.413102	2	-1.12919	-1.58054	2.72246	-1.61664	-0.0965258	-0.690408	0.302417	-0.637455	-0.732277
2	22	96	0.413102	2	-0.715478	-0.359214	-0.216068	0.309731	-0.0965258	1.21804	-0.921653	-1.11414	-1.97439
3	20	96	0.413102	2	-1.12919	0.0478952	0.518563	-2.25877	0.372314	0.50237	0.302417	-1.59083	-1.42234
1	22	1	0.570562	3	0.111946	0.455005	-0.950699	-0.0113316	1.30999	0.50237	1.52649	1.4282	1.1999
1	22	120	0.570562	3	0.111946	-0.766324	0.518563	-0.653456	-0.330946	1.45659	-0.00360021	1.11041	-1.14631
1	19	48	0.570562	3	-0.301766	0.862114	-0.950699	0.951855	-1.26863	0.0252588	0.608435	-1.74973	-0.732277
1	22	24	0.885482	3	0.939369	0.0478952	-0.216068	0.951855	-0.565366	-1.40607	0.302417	1.11041	1.1999
2	22	84	0.570562	3	-1.12919	0.0478952	1.25319	-1.29558	0.372314	0.263814	1.8325	0.633716	-0.732277
2	22	2	0.885482	3	0.939369	0.862114	-0.216068	0.309731	0.372314	1.45659	0.608435	0.315923	0.923871
2	21	84	0.885482	3	-0.301766	1.26922	-0.950699	0.309731	1.77883	0.979481	1.22047	0.792613	1.1999
2	21	84	0.728022	3	-1.12919	0.862114	1.25319	0.630793	1.30999	0.740926	0.302417	-0.160766	-1.14631
2	20	36	0.728022	3	1.76679	0.455005	-0.216068	-1.29558	0.841154	0.50237	0.914452	-1.11414	-2.25041
2	19	48	0.885482	3	-1.12919	-0.766324	-0.216068	0.309731	-0.0965258	0.979481	0.608435	0.633716	-0.87029
2	19	96	0.570562	3	-1.12919	0.455005	-0.216068	-0.974518	-1.50304	0.979481	-1.83971	-1.27304	-0.732277
2	18	60	0.885482	3	-1.95661	-1.58054	-0.950699	0.951855	-0.565366	-2.12174	-1.53369	-0.478559	1.1999
2	19	48	0.570562	3	-1.12919	-0.766324	-0.216068	0.630793	-0.799785	0.0252588	-1.83971	-0.478559	0.785859
2	20	36	0.728022	3	0.111946	0.455005	-0.950699	0.951855	-0.0965258	0.0252588	-0.615635	0.792613	1.1999
2	21	96	0.728022	3	-1.12919	-1.17343	-0.950699	0.951855	-1.26863	-0.213297	-1.53369	-0.637455	1.06188
1	23	96	1.35786	3	-0.715478	-0.766324	-0.216068	-1.29558	-0.330946	-1.40607	-0.00360021	0.315923	-1.14631
1	19	36	1.83024	3	0.939369	0.862114	1.25319	-0.653456	0.841154	0.979481	-0.00360021	-0.00186937	-0.0422156
1	66	600	1.67278	3	0.939369	0.0478952	1.25319	-0.332394	1.07557	-1.40607	0.608435	-1.11414	-1.56035
2	43	12	1.83024	3	1.35308	0.455005	-0.950699	-0.0113316	1.54441	-0.928963	2.13852	1.4282	0.785859
2	24	108	1.2004	3	-1.5429	0.0478952	-0.216068	0.309731	-0.330946	1.45659	-0.921653	1.58709	1.1999
2	21	60	1.83024	3	0.939369	1.26922	-0.216068	0.951855	0.606734	0.50237	0.302417	0.47482	-0.732277
2	33	1	1.83024	3	2.1805	1.26922	1.98782	-3.54301	0.372314	-1.40607	2.13852	-0.478559	-2.38843
2	18	48	1.35786	3	-0.301766	0.862114	-0.216068	0.951855	0.372314	-1.88319	0.608435	0.951509	-0.0422156
2	18	24	1.51532	3	-0.715478	0.862114	-0.950699	0.630793	0.841154	0.263814	-0.00360021	-0.637455	0.509834
2	21	84	1.35786	3	0.939369	1.26922	-0.216068	-0.332394	1.77883	0.263814	1.52649	-0.637455	-0.456253
3	19	36	1.2004	3	1.76679	-0.766324	2.72246	-1.9377	1.07557	-1.64463	1.52649	0.633716	-1.0083
2	21	60	1.2004	3	-0.301766	-0.359214	-0.216068	0.309731	1.07557	1.69515	0.914452	0.951509	1.06188
